# Supplementary material for: Diagnostic and Microbiological Impact of Multiplex Syndromic Testing for Acute Infectious Gastroenteritis in a Regional Laboratory Network: A Real-World Before–After Study
Source: Microorganisms. 2026 Jul 16;14(7):1559. doi: 10.3390/microorganisms14071559 (PMC13413444; doi:10.3390/microorganisms14071559)
Supplement: Supplementary file 1 [file microorganisms-14-01559-s001.zip]

Archive with 1 entries (1 files):
- microorganisms-4427370-supplementary.pdf
